# Supplementary material for: Connections between Exoproteome Heterogeneity and Virulence in the Oral Pathogen Aggregatibacter actinomycetemcomitans
Source: mSystems. 2022 Jun 13;7(3):e00254-22. doi: 10.1128/msystems.00254-22 (PMC9239275; doi:10.1128/msystems.00254-22)
Supplement: TABLE S3 [file msystems.00254-22-st003.xlsx]

## Sheet: Original data of melanisation
Time	4R	4S	5R	5S	23R	23S	30R	30S	31R	31S	ATCC	PBS	Control
1	2	3	1	0	2	3	2	2	1	1	1	0	0
1	2	3	0	0	2	2	2	2	1	0	1	0	0
1	2	1	0	0	2	1	2	2	1	0	1	0	0
1	2	0	0	0	2	0	1	0	0	0	0	0	0
1	2	0	0	0	2	0	0	0	0	0	0	0	0
1	1	0	0	0	2	0	0	0	0	0	0	0	0
1	0	0	0	0	2	0	0	0	0	0	0	0	0
1	0	0	0	0	2	0	0	0	0	0	0	0	0
1	0	0	0	0	0	0	0	0	0	0	0	0	0
1	0	0	0	0	0	0	0	0	0	0	0	0	0
1	0	0	0	0	0	0	0	0	0	0	0	0	0
1	0	0	0	0	0	0	0	0	0	0	0	0	0
1	0	0	0	0	0	0	0	0	0	0	0	0	0
1	0	0	0	0	0	0	0	0	0	0	0	0	0
1	0	0	0	0	0	0	0	0	0	0	0	0	0
2	2	3	0	2	2	2	3	1	1	1	1	0	0
2	2	3	0	2	2	2	2	1	0	1	0	0	0
2	2	1	0	0	2	1	1	0	0	0	0	0	0
2	2	1	0	0	2	1	0	0	0	0	0	0	0
2	1	0	0	0	1	1	0	0	0	0	0	0	0
2	1	0	0	0	1	0	0	0	0	0	0	0	0
2	1	0	0	0	1	0	0	0	0	0	0	0	0
2	1	0	0	0	0	0	0	0	0	0	0	0	0
2	1	0	0	0	0	0	0	0	0	0	0	0	0
2	1	0	0	0	0	0	0	0	0	0	0	0	0
2	1	0	0	0	0	0	0	0	0	0	0	0	0
2	1	0	0	0	0	0	0	0	0	0	0	0	0
2	0	0	0	0	0	0	0	0	0	0	0	0	0
2	0	0	0	0	0	0	0	0	0	0	0	0	0
2	0	0	0	0	0	0	0	0	0	0	0	0	0
3	3	3	1	0	3	2	2	0	3	1	0	0	0
3	2	2	1	0	2	2	2	0	0	0	0	0	0
3	2	0	0	0	1	0	1	0	0	0	0	0	0
3	0	0	0	0	0	0	1	0	0	0	0	0	0
3	0	0	0	0	0	0	0	0	0	0	0	0	0
3	0	0	0	0	0	0	0	0	0	0	0	0	0
3	0	0	0	0	0	0	0	0	0	0	0	0	0
3	0	0	0	0	0	0	0	0	0	0	0	0	0
3	0	0	0	0	0	0	0	0	0	0	0	0	0
3	0	0	0	0	0	0	0	0	0	0	0	0	0
3	0	0	0	0	0	0	0	0	0	0	0	0	0
3	0	0	0	0	0	0	0	0	0	0	0	0	0
3	0	0	0	0	0	0	0	0	0	0	0	0	0
3	0	0	0	0	0	0	0	0	0	0	0	0	0
3	0	0	0	0	0	0	0	0	0	0	0	0	0

## Sheet: Melanisation
	Statistical significance of differences in G. mellonella larval melanisation upon infection with different Aa R isolates, the corresponding S strains or the type strain ATCC29522 (ATCC).
	Isolate No.	4R vs 4S	5R vs 5S	23R vs 23S	30R vs 30S	31R vs 31S
	P value	0.0252	0.6993	0.0575	0.1125	0.7709
	P value summary	*	ns	ns	ns	ns
	Isolate No.	4R vs 5R	4R vs 23R	4R vs 30R	4R vs 31R	5R vs 23R	5R vs 30R	5R vs 31R	23R vs 30R	23R vs 31R	30R vs 31R
	P value	0.0001	>0,9999	0.213	0.0012	0.0011	0.4045	>0,9999	0.7006	0.0077	>0,9999
	P value summary	***	ns	ns	**	**	ns	ns	ns	**	ns
	Isolate No.	4S vs 5S	4S vs 23S	4S vs 30S	4S vs 31S	4S vs ATCC	5S vs 23S	5S vs 30S	5S vs 31S	5S vs ATCC	23S vs 30S	23S vs 31S	23S vs ATCC	30S vs 31S	30S vs ATCC	31S vs ATCC
	P value	0.3169	>0,9999	>0,9999	>0,9999	>0,9999	0.1748	>0,9999	>0,9999	>0,9999	>0,9999	0.6902	0.6902	>0,9999	>0,9999	>0,9999
	P value summary	ns	ns	ns	ns	ns	ns	ns	ns	ns	ns	ns	ns	ns	ns	ns

## Sheet: Survival rate 
	Statistical significance of differences in survival rates of G. mellonella larvae injected with different Aa R isolates, the corresponding S strains, or the type strain ATCC29522 (ATCC).
	Isolate No.	4R vs 4S	5R vs 5S	23R vs 23S	30R vs 30S	31R vs 31S
	P value	0.8002	0.1873	0.7716	0.1220	0.9524
	P value summary	ns	ns	ns	ns	ns
	Isolate No.	4R vs 5R	4R vs 23R	4R vs 30R	4R vs 31R	5R vs 23R	5R vs 30R	5R vs 31R	23R vs 30R	23R vs 31R	30R vs 31R
	P value	<0,0001	0.4595	0.0208	<0,0001	0.0001	0.0031	0.3849	0.1863	0.0035	0.0674
	P value summary	****	ns	*	****	***	**	ns	ns	**	ns
	Isolate No.	4S vs 5S	4S vs 23S	4S vs 30S	4S vs 31S	4S vs ATCC	5S vs 23S	5S vs 30S	5S vs 31S	5S vs ATCC	23S vs 30S	23S vs 31S	23S vs ATCC	30S vs 31S	30S vs ATCC	31S vs ATCC
	P value	0.0009	0.4701	0.0005	0.0001	<0,0001	0.0154	0.9364	0.6195	0.1958	0.0116	0.0032	0.0002	0.6643	0.221	0.4063
	P value summary	***	ns	***	***	****	*	ns	ns	ns	*	**	***	ns	ns	ns

## Sheet: Epithelial cell
	Statistical significance of differences in viability of human A253 epithelial cells infected with different Aa R isolates, the corresponding S strains, or the type strain ATCC29522 (ATCC).
	Isolate No.	4R vs 4S	5R vs 5S	23R vs 23S	30R vs 30S	31R vs 31S
	P value	0.0043	0.5887	0.0022	0.0455	0.1688
	P value summary	**	ns	**	*	ns
	Isolate No.	4R vs 5R	4R vs 23R	4R vs 30R	4R vs 31R	5R vs 23R	5R vs 30R	5R vs 31R	23R vs 30R	23R vs 31R	30R vs 31R
	P value	0.4037	0.7124	>0,9999	>0,9999	0.0012	0.5713	0.0432	0.51	>0,9999	>0,9999
	P value summary	ns	ns	ns	ns	**	ns	*	ns	ns	ns
	Isolate No.	4S vs 5S	4S vs 23S	4S vs 30S	4S vs 31S	4S vs ATCC	5S vs 23S	5S vs 30S	5S vs 31S	5S vs ATCC	23S vs 30S	23S vs 31S	23S vs ATCC	30S vs 31S	30S vs ATCC	31S vs ATCC
	P value	>0,9999	>0,9999	>0,9999	>0,9999	>0,9999	0.965	>0,9999	>0,9999	>0,9999	>0,9999	0.1178	>0,9999	>0,9999	>0,9999	>0,9999
	P value summary	ns	ns	ns	ns	ns	ns	ns	ns	ns	ns	ns	ns	ns	ns	ns

## Sheet: Neutrophils
	Statistical significance of differences in LDH release by human neutrophils infected with different Aa R isolates, the corresponding S strains, or the type strain ATCC29522 (ATCC).
	Isolate No.	4R vs 4S	5R vs 5S	23R vs 23S	30R vs 30S	31R vs 31S
	P value	0.1419	0.04	0.9071	0.0142	0.0477
	P value summary	ns	*	ns	*	*
	Isolate No.	4R vs 5R	4R vs 23R	4R vs 30R	4R vs 31R	5R vs 23R	5R vs 30R	5R vs 31R	23R vs 30R	23R vs 31R	30R vs 31R
	P value	0.0896	0.136	>0,9999	0.0006	>0,9999	0.0026	>0,9999	0.0046	0.9473	<0,0001
	P value summary	ns	ns	ns	***	ns	**	ns	**	ns	****
	Isolate No.	4S vs 5S	4S vs 23S	4S vs 30S	4S vs 31S	4S vs ATCC	5S vs 23S	5S vs 30S	5S vs 31S	5S vs ATCC	23S vs 30S	23S vs 31S	23S vs ATCC	30S vs 31S	30S vs ATCC	31S vs ATCC
	P value	0.1943	>0,9999	>0,9999	0.0004	0.0164	>0,9999	0.0098	0.7441	>0,9999	0.2964	0.064	0.9488	0.0003	<0,0001	>0,9999
	P value summary	ns	ns	ns	***	*	ns	**	ns	ns	bs	ns	ns	***	****	ns

## Sheet: NETosis
	Statistical significance of differences in NETosis by human neutrophils infected with different Aa R isolates, the corresponding S strains, or the type strain ATCC29522 (ATCC).
	Isolate No.	4R vs 4S	5R vs 5S	23R vs 23S	30R vs 30S	31R vs 31S
	P value	0.0022	0.8413	0.0022	0.0357	0.4127
	P value summary	**	ns	**	*	ns
	Isolate No.	4R vs 5R	4R vs 23R	4R vs 30R	4R vs 31R	5R vs 23R	5R vs 30R	5R vs 31R	23R vs 30R	23R vs 31R	30R vs 31R
	P value	0.0279	>0,9999	>0,9999	0.5523	0.0216	0.0091	>0,9999	>0,9999	0.4658	0.1541
	P value summary	*	ns	ns	ns	*	**	ns	ns	ns	ns
	Isolate No.	4S vs 5S	4S vs 23S	4S vs 30S	4S vs 31S	4S vs ATCC	5S vs 23S	5S vs 30S	5S vs 31S	5S vs ATCC	23S vs 30S	23S vs 31S	23S vs ATCC	30S vs 31S	30S vs ATCC	31S vs ATCC
	P value	>0,9999	>0,9999	0.5036	>0,9999	>0,9999	>0,9999	0.5081	>0,9999	>0,9999	0.2095	>0,9999	>0,9999	>0,9999	>0,9999	>0,9999
	P value summary	ns	ns	ns	ns	ns	ns	ns	ns	ns	ns	ns	ns	ns	ns	ns
