# Supplementary material for: Connections between Exoproteome Heterogeneity and Virulence in the Oral Pathogen Aggregatibacter actinomycetemcomitans
Source: mSystems. 2022 Jun 13;7(3):e00254-22. doi: 10.1128/msystems.00254-22 (PMC9239275; doi:10.1128/msystems.00254-22)
Supplement: TABLE S4 [file msystems.00254-22-st004.xlsx]

## Sheet: Larval melanisation
Correlation of virulence factors to melanisation of G. mellonella larvae upon infection with Aa.
Groups	Protein names			P value
4R versus 4S	Chaperonin GroEL (GroEL)	4R↓	4S↑	0.01
	Flp pilus assembly protein TadG (TadG)	4R↑	4S↓	0.01
	Superoxide dismutase family protein (SodC)	4R↓	4S↑	0.02
	Pilus assembly protein N-terminal domain-containing protein RcpA (RcpA)	4R+	4S-
	Pilus assembly protein N-terminal domain-containing protein RcpC (RcpC)	4R+	4S-
	TolC family protein (TolC)	4R-	4S+
	Flp pilus assembly protein TadE (TadE)	4R+	4S-
	Flp pilus assembly protein TadF (TadF)	4R+	4S-
4R versus 31R	Pilus assembly protein N-terminal domain-containing protein RcpA (RcpA)	4R+	31R-
	Pilus assembly protein N-terminal domain-containing protein RcpC (RcpC)	4R+	31R-
5R versus 23R	Peptidoglycan-associated lipoprotein (Pal)	5R↑	23R↓	0.004
	Oligopeptide ABC transporter substrate-binding protein OppA (OppA)	5R-	23R+
	Pilus assembly protein N-terminal domain-containing protein RcpA (RcpA)	5R-	23R+
	Pilus assembly protein N-terminal domain-containing protein RcpC (RcpC)	5R-	23R+
	TolC family protein (TolC)	5R+	23R-
23R versus 31R	Chaperonin GroEL (GroEL)	23R↑	31R↓	0.02
	Poly-beta-1,6-N-acetyl-D-glucosamine N-deacetylase PgaB (PgaB)	23R+	31R-
	Oligopeptide ABC transporter substrate-binding protein OppA (OppA)	23R+	31R-
	Pilus assembly protein N-terminal domain-containing protein RcpA (RcpA)	23R+	31R-
	Pilus assembly protein N-terminal domain-containing protein RcpC (RcpC)	23R+	31R-

## Sheet: Larval survival 
Correlation of virulence factors to survival of G. mellonella larvae upon infection with Aa.
Groups	Protein names			P value
4R versus 5R	Pilus assembly protein N-terminal domain-containing protein RcpC (RcpC)	4R+	5R-
	Oligopeptide ABC transporter substrate-binding protein OppA (OppA)	4R+	5R-
4R versus 30R	Oligopeptide ABC transporter substrate-binding protein OppA (OppA)	4R+	30R-
4R versus 31R	Poly-beta-1,6-N-acetyl-D-glucosamine N-deacetylase PgaB (PgaB)	4R+	31R-
	Oligopeptide ABC transporter substrate-binding protein OppA (OppA)	4R+	31R-
5R versus 23R	Oligopeptide ABC transporter substrate-binding protein OppA (OppA)	5R-	23R+
	Pilus assembly protein N-terminal domain-containing protein RcpC (RcpC)	5R-	23R+
	Pilus assembly protein N-terminal domain-containing protein RcpA (RcpA)	5R-	23R+
23R versus 31R	Poly-beta-1,6-N-acetyl-D-glucosamine N-deacetylase PgaB (PgaB)	23R+	31R-	0.04
	Oligopeptide ABC transporter substrate-binding protein OppA (OppA)	23R+	31R-
	Pilus assembly protein N-terminal domain-containing protein RcpA (RcpA)	23R+	31R-
	Pilus assembly protein N-terminal domain-containing protein RcpC (RcpC)	23R+	31R-
5R versus 30R	Do family serine endopeptidase DegP (DegP)	5R↓	30R↑	0.02
	RTX family leukotoxin LtxA (LtxA)	5R↓	30R↑	0.03
	Outer membrane protein assembly factor BamD (BamD)	5R-	30R+
4S versus 5S	Poly-beta-1,6-N-acetyl-D-glucosamine N-deacetylase PgaB (PgaB)	4S↑	5S↓	0.004
	Do family serine endopeptidase DegP (DegP)	4S↑	5S↓	0.006
	Oligopeptide ABC transporter substrate-binding protein OppA (OppA)	4S↓	5S↑	0.02
4S versus 30S	Oligopeptide ABC transporter substrate-binding protein OppA (OppA)	4S+	30S-
	TolC family protein (TolC)	4S+	30S-
4S versus 31S	Oligopeptide ABC transporter substrate-binding protein OppA (OppA)	4S↓	31S↑	0.04
	Poly-beta-1,6-N-acetyl-D-glucosamine N-deacetylase PgaB (PgaB)	4S+	31S-
	TolC family protein (TolC)	4S+	31S-
4S versus ATCC	Chaperonin GroEL (GroEL)	4S↑	ATCC↓	0.002
	Poly-beta-1,6-N-acetyl-D-glucosamine N-deacetylase PgaB (PgaB)	4S↑	ATCC↓	0.008
5S versus 23S	Oligopeptide ABC transporter substrate-binding protein OppA (OppA)	5S↓	23S↑	0.02
	Outer membrane lipoprotein chaperone LolA (LolA)	5S-	23S+
23S versus 30S	Poly-beta-1,6-N-acetyl-D-glucosamine N-deacetylase PgaB (PgaB)	23S↓	30S↑	0.002
	Oligopeptide ABC transporter substrate-binding protein OppA (OppA)	23S+	30S-
23S versus 31S	Oligopeptide ABC transporter substrate-binding protein OppA (OppA)	23S↑	31S↓	0.005
	Poly-beta-1,6-N-acetyl-D-glucosamine N-deacetylase PgaB (PgaB)	23S+	31S-
23S versus ATCC	Oligopeptide ABC transporter substrate-binding protein OppA (OppA)	23S↑	ATCC↓	0.001
	TolC family protein (TolC)	23S+	ATCC-

## Sheet: Epithelial cell killing
Correlation of virulence factors to killing of A253 epithelial cells upon infection with Aa.
Groups	Protein names			P value
4R versus 4S	Chaperonin GroEL (GroEL)	4R↓	4S↑	0.01
	Flp pilus assembly protein TadG (TadG)	4R↑	4S↓	0.01
	Superoxide dismutase family protein (SodC)	4R↓	4S↑	0.02
	Pilus assembly protein N-terminal domain-containing protein RcpA (RcpA)	4R+	4S-
	Pilus assembly protein N-terminal domain-containing protein RcpC (RcpC)	4R+	4S-
	TolC family protein (TolC)	4R-	4S+
	Flp pilus assembly protein TadE (TadE)	4R+	4S-
	Flp pilus assembly protein TadF (TadF)	4R+	4S-
23R versus 23S	Flp pilus assembly protein TadG (TadG)	23R↑	23S↓	<0.0005
	Chaperonin GroEL (GroEL)	23R↓	23S↑	0.04
	Superoxide dismutase family protein (SodC)	23R-	23S+
	Flp pilus assembly protein TadE (TadE)	23R+	23S-
	Flp pilus assembly protein TadF (TadF)	23R+	23S-
	TolC family protein (TolC)	23R-	23S+
30R versus 30S	Flp pilus assembly protein TadG (TadG)	30R↑	30S↓	0.001
	Do family serine endopeptidase DegP (DegP)	30R↓	30S↑	0.001
	Chaperonin GroEL (GroEL)	30R↓	30S↑	0.007
	Poly-beta-1,6-N-acetyl-D-glucosamine N-deacetylase PgaB (PgaB)	30R↓	30S↑	0.015
	Flp pilus assembly protein TadE (TadE)	30R+	30S-
	Flp pilus assembly protein TadF (TadF)	30R+	30S-
	Superoxide dismutase family protein (SodC)	30R-	30S+
5R versus 23R	Peptidoglycan-associated lipoprotein (Pal)	5R↑	23R↓	0.004
	Oligopeptide ABC transporter substrate-binding protein OppA (OppA)	5R-	23R+
	Pilus assembly protein N-terminal domain-containing protein RcpA (RcpA)	5R-	23R+
	Pilus assembly protein N-terminal domain-containing protein RcpC (RcpC)	5R-	23R+
	TolC family protein (TolC)	5R+	23R-
5R versus 31R	Poly-beta-1,6-N-acetyl-D-glucosamine N-deacetylase PgaB (PgaB)	5R+	31R-
	TolC family protein (TolC)	5R+	31R-

## Sheet: Neutrophil
Correlation of virulence factors to LDH release by human neutrophils upon infection with Aa.
Groups	Protein names			P value
5R versus 5S	Flp pilus assembly protein TadG (TadG)	5R↑	5S↓	0.01
	Flp pilus assembly protein TadE (TadE)	5R+	5S-
	Flp pilus assembly protein TadF (TadF)	5R+	5S-
	Chaperonin GroEL (GroEL)	5R-	5S+
30R versus 30S	Flp pilus assembly protein TadG (TadG)	30R↑	30S↓	0.001
	Flp pilus assembly protein TadE (TadE)	30R+	30S-
	Flp pilus assembly protein TadF (TadF)	30R+	30S-
31R versus 31S	Flp pilus assembly protein TadG (TadG)	31R↑	31S↓	0.001
	Flp pilus assembly protein TadE (TadE)	31R+	31S-
	Flp pilus assembly protein TadF (TadF)	31R+	31S-
4R30R(a) versus 5R23R31R(b)	Flp pilus assembly protein TadG (TadG)	a↓	b↑	0.001
	Do family serine endopeptidase DegP (DegP)	a↑	b↓	0.006
	Flp pilus assembly protein TadE (TadE)	a↓	b↑	0.006
	Flp pilus assembly protein TadF (TadF)	a↓	b↑	0.006
4S30S(a)>5S23S31SATCC(b)	Poly-beta-1,6-N-acetyl-D-glucosamine N-deacetylase PgaB (PgaB)	a↑	b↓	<0.0001
	Do family serine endopeptidase (DegP)	a↑	b↓	0.005
	Flp pilus assembly protein TadD (TadD)	a+	b-

## Sheet: NETosis
Correlation of virulence factors to NETosis by human neutrophils upon infection with Aa.
Groups	Protein names			P value
4R versus 4S	Chaperonin GroEL (GroEL)	4R↓	4S↑	0.01
	Flp pilus assembly protein TadG (TadG)	4R↑	4S↓	0.01
	Superoxide dismutase family protein (SodC)	4R↓	4S↑	0.02
	Pilus assembly protein N-terminal domain-containing protein RcpA (RcpA)	4R+	4S-
	Pilus assembly protein N-terminal domain-containing protein RcpC (RcpC)	4R+	4S-
	TolC family protein (TolC)	4R-	4S+
	Flp pilus assembly protein TadE (TadE)	4R+	4S-
	Flp pilus assembly protein TadF (TadF)	4R+	4S-
23R versus 23S	Flp pilus assembly protein TadG (TadG)	23R↑	23S↓	<0.0005
	Chaperonin GroEL (GroEL)	23R↓	23S↑	0.04
	Superoxide dismutase family protein (SodC)	23R-	23S+
	Flp pilus assembly protein TadE (TadE)	23R+	23S-
	Flp pilus assembly protein TadF (TadF)	23R+	23S-
	TolC family protein (TolC)	23R-	23S+
30R versus 30S	Flp pilus assembly protein TadG (TadG)	30R↑	30S↓	0.001
	Flp pilus assembly protein TadE (TadE)	30R+	30S-
	Flp pilus assembly protein TadF (TadF)	30R+	30S-
4R23R30R(a) versus 5R31R(b)	Porin OmpA (OmpA)	a↓	b↑	0.002
	Do family serine endopeptidase DegP (DegP)	a↑	b↓	0.008
	Chaperonin GroEL (GroEL)	a↑	b↓	0.02
