# Supplementary material for: Connections between Exoproteome Heterogeneity and Virulence in the Oral Pathogen Aggregatibacter actinomycetemcomitans
Source: mSystems. 2022 Jun 13;7(3):e00254-22. doi: 10.1128/msystems.00254-22 (PMC9239275; doi:10.1128/msystems.00254-22)
Supplement: TABLE S5 [file msystems.00254-22-st005.xlsx]

## Sheet: Primers
			Primer pairs	Primers	Sequence (5′-3′)	Serotype and genotype	PCR product size (bp)
			1 (multiplex)	P11	TCTCCACCATTTTTGAGTGG	b	333
				P12	GAAACCACTTCTATTTCTCC	c	268
				P13	CCTTTATCAATCCAGACAGC	f	232
				P14	ARAAYTTYTCWTCGGGAATG
			2	P15	TGGGTCATGGGAGGTACTCC	a	293
				P16	GCTAGGAACAAAGCAGCATC
			3	P17	TGGAACGGGTATGGGAACGG	d	411
				P18	GGATGCTCATCTAGCCATGC
			4	P19	ATTCCAGCCTTTTGGTTCTC	e	311
				P20	TGGTCTGCGTTGTAGGTTGG
			5	ltxA	TCCATATTAAATCTCC TTGT	JP2	492
				ltxB	AACCTGATAA CAGTATT	Non-JP2	1022
